# Supplementary material for: Ecological control of nitrite in the upper ocean
Source: Nat Commun. 2018 Mar 23;9:1206. doi: 10.1038/s41467-018-03553-w (PMC5865239; doi:10.1038/s41467-018-03553-w)
Supplement: Supplementary file 4 — Supplementary Data 1 [file 41467_2018_3553_MOESM4_ESM.xlsx]

## Sheet: Sheet1
Supplementary Data: Observations in the subtropical North Pacific, Cruise NH1417
"Ecological control of nitrite in the upper ocean," Zakem et al.
Station	Location	Date	Depth	NH4 Oxid Rate (nM N/d)		NO2 (nM)		NO3 (uM)		amoA genes*	Chl a (ug/L)**
			(m)	Avg	StDev	Avg	StDev	Avg	StDev	(copies/mL)	Avg	StDev
44	27˚50.301˚N, 137˚10.280 ˚W	2014-08-26	5							43507.7	0.0875013	0.00547478
			25							183016	0.0964329	0.00506454
			50							398105	0.0908507	0.00399383
			75							686677	0.110388	0.00767809
			100	0.00467652	0.00110009	-15	21.4659	0.422224	0.0934694	3.69804e+06	0.211985	0.00751659
			135	0.388579	0.0314474	10	24.9757			9.82851e+06	0.229011	0.0088615
			200	1.83841	1.14262	-25	5.97585	2.90042	0.274409	5.50226e+06	0.0445182	0.000241717
58	29˚002.013˚N, 140˚420.060 ˚W	2014-08-29	5							21665	0.114715	0.00332306
			25							56294.7	0.157698	0.0149455
			50								0.138439	0.00539956
			75							726395	0.248269	0.00334933
			100							1.09238e+07	0.230685	0.00254665
			120	0.298281	0.139986	-21	2.83967	0.561601	0.120812	2.86486e+06	0.224964	0.00375246
			150	3.24147	0.773588	7.4	24.7557	1.33668	0.231737	1.21806e+07	0.14137	0.00801321
			175	2.17485	1.34588	0	20.9499	2.19674	0.773261	4.13372e+07
			200	1.77637	0.497691	-21	5.67934	3.93045	0.188876	8.99336e+07	0.0304231	0.00188787
70	28˚49˚N, 142˚11 ˚W	2014-08-31	5							43852.1	0.0718711	0.00360961
			30							270255	0.205984	0.017469
			50								0.16007	0.0105279
			85							68976.5	0.319303	0.0194504
			100	0.00824596	0.0688189	-20	8.78529	0.415425	0.0716308	3.41044e+06	0.267388	0.0195582
			125	3.16019	0.424841	95	37.1335	0.340637	0.0467347	5.61353e+06	0.169141	0.00471813
			150	2.72958	2.37091	-32	10.2386	1.1701	0.0891019	6.86874e+06	0.0948978	0.00568421
			175							8.29231e+06	0.0812213	0.0101608
			200	1.85796	0.410899	-52	7.436	3.42734	0.182529	1.60639e+07	0.0350284	0.00147031
99	30˚19˚N, 150˚22.6 ˚W	2014-09-05	5								0.0828101	0.010343
100**	30˚19˚N, 150˚22 ˚W	2014-09-06	25							385140	0.129787	0.0585823
			50							197802	0.179243	0.0303207
			75							666072	0.301021	0.0384907
			100	0.00834008	0.00335305	-13	22.3338	0.480014	0.0663546	2.48635e+06	0.284531	0.128323
			125	0.664091	0.2096	0	8.51901	0.503811	0.030595	1.35254e+06	0.207412	0.0391337
			150	5.60383	0.433056	71	10	0.775766	0.142898	5.46869e+06	0.083583	0.0192608
			175							6.8474e+06
			200	2.7242	4.86208	-12	11.9517	3.56331	0.183853	2.96743e+06	0.0392258	0.0137574
*amoA genes are the sum of the measured "group A" and group B" of Beman
**Chl a measurements: For stations 44, 58, and 70, values are from the one set of triplicates (one cast) measured at each depth.
For Station 99, chlorophyll was not measured, but it was measured repeatedly at nearby Station 100. Values are from all of the measurements there (13 casts).
